# Supplementary material for: The Impact of the Molecular Weight of Degradation Products with Silicon from Porous Chitosan–Siloxane Hybrids on Neuronal Cell Behavior
Source: Polymers (Basel). 2023 Aug 1;15(15):3272. doi: 10.3390/polym15153272 (PMC10422348; doi:10.3390/polym15153272)
Supplement: Supplementary file 1 [file polymers-15-03272-s001.zip]

Archive with 1 entries (1 files):
- polymers-2488453-supplementary.pdf
